# Supplementary material for: Per- and Polyfluoroalkyl Substances (PFAS) in Sub-Antarctic Seabirds: Insights into Long-Range Transport and Bioaccumulation of Legacy and Replacement Chemicals
Source: ACS Environ Au. 2025 Oct 3;5(6):603–15. doi: 10.1021/acsenvironau.5c00102 (PMC12635936; doi:10.1021/acsenvironau.5c00102)
Supplement: Supplementary file 2 [file vg5c00102_si_002.xlsx]

## Sheet: Data
Concentrations in ng/g (ww)
Sample no.	Species	SpeciesCode	YEAR	LOCATION	d15N (‰)	d13C normalised (‰)	PFBuA	PFPeA	PFBuS	PFHxA	PFHpA	PFHxSlinear	PFOA	PFNA	PFOSlinear	PFOSA	PFDcA	PFUnA	PFDcS	PFDoDA	PFTrDA	PFTeDA	4:2FTS	PFBSA	PFPeS	HPFO-DA	ADONA	PFHxS branched	PFECHS	6:2FTS	PFHpS	PFHxSA	PFOS branched	9Cl-PF3ONS	8:2FTS	PFNS	NMeFOSAA total	NEtFOSAA total	11Cl-PF3OUdS	FPrPA 3:3	FPePA 5:3	FHpPA 7:3	6:6PFPi	6:8PFPi	8:8PFPi
1	black-browed albatross liver	BBA	2004	South Georgia	11.19	-21.1143	<0.05	0.025	<0.022	<0.05	<0.05	<0.02	<0.024	<0.024	0.24237	<0.024	<0.024	<0.024	<0.024	<0.024	0.037702	<0.024	<0.046	<0.024	<0.048	<0.05	<0.024	<0.008	<0.048	<0.048	<0.024	<0.025	<0.01	<0.046	<0.048	<0.024	<0.05	<0.05	<0.048	<0.05	<0.05	<0.05	<0.05	<0.05	<0.05
2	black-browed albatross liver	BBA	2004	South Georgia	12.23	-21.0144	<0.05	0.025	<0.022	<0.05	<0.05	<0.02	<0.024	<0.024	0.280769	<0.024	<0.024	<0.024	<0.024	<0.024	0.0423077	<0.024	<0.046	<0.024	<0.048	<0.05	<0.024	<0.008	<0.048	<0.048	<0.024	<0.025	0.005	<0.046	<0.048	<0.024	0.025	<0.05	<0.048	<0.05	<0.05	<0.05	<0.05	<0.05	<0.05
3	black-browed albatross liver	BBA	2004	South Georgia	12.74	-20.1719	<0.05	0.025	<0.022	<0.05	<0.05	0.037962	<0.024	<0.024	2.50749	<0.024	0.012	<0.024	<0.024	<0.024	0.0799201	<0.024	<0.046	<0.024	<0.048	<0.05	<0.024	<0.008	0.024	<0.048	<0.024	<0.025	0.187812	<0.046	<0.048	<0.024	<0.05	<0.05	<0.048	<0.05	<0.05	<0.05	<0.05	<0.05	<0.05
4	black-browed albatross liver	BBA	2004	South Georgia	12.02	-21.5139	<0.05	0.025	0.0842572	<0.05	<0.05	<0.02	0.012	<0.024	0.0820399	<0.024	<0.025	<0.024	<0.024	<0.024	0.012	<0.024	<0.046	<0.024	<0.048	<0.05	<0.024	<0.008	<0.048	<0.048	<0.024	<0.025	<0.01	<0.046	<0.048	<0.024	<0.05	<0.05	<0.048	<0.05	<0.05	<0.05	<0.05	<0.05	<0.05
5	black-browed albatross liver	BBA	2004	South Georgia	12.03	-20.9895	<0.05	0.025	<0.022	<0.05	<0.05	<0.02	<0.024	<0.024	1.0177	<0.024	0.012	<0.024	<0.024	<0.024	0.0867257	<0.024	<0.046	<0.024	<0.048	<0.05	<0.024	<0.008	<0.048	<0.048	0.012	<0.025	0.0743363	<0.046	<0.048	<0.024	<0.05	<0.05	<0.048	<0.05	<0.05	<0.05	<0.05	<0.05	<0.05
6	black-browed albatross liver	BBA	2004	South Georgia	12.08	-20.553	<0.05	0.025	<0.022	<0.05	<0.05	<0.02	<0.024	<0.024	0.851703	<0.024	<0.024	<0.024	<0.024	<0.024	0.12024	<0.024	<0.046	<0.024	<0.048	<0.05	<0.024	<0.008	<0.048	<0.048	<0.024	<0.025	0.0440882	<0.046	<0.048	<0.024	<0.05	<0.05	<0.048	<0.05	<0.05	<0.05	<0.05	<0.05	<0.05
7	black-browed albatross liver	BBA	2004	South Georgia	11.79	-21.4914	<0.05	<0.05	<0.022	<0.05	<0.05	<0.02	<0.024	<0.024	0.558852	<0.024	<0.024	<0.024	<0.024	<0.024	0.0842105	<0.024	<0.046	<0.024	<0.048	<0.05	<0.024	<0.008	<0.048	<0.048	<0.024	<0.025	<0.01	<0.046	<0.048	<0.024	<0.05	<0.05	<0.048	<0.05	<0.05	<0.05	<0.05	<0.05	<0.05
8	black-browed albatross liver	BBA	2004	South Georgia	11.16	-22.5457	<0.05	<0.05	<0.022	<0.05	<0.05	0.01	<0.024	<0.024	0.70922	<0.024	<0.024	<0.024	<0.024	<0.024	0.0263425	<0.024	<0.046	<0.024	<0.048	<0.05	<0.024	<0.008	<0.048	<0.048	<0.024	<0.025	0.0385005	<0.046	<0.048	<0.024	<0.05	<0.05	<0.048	<0.05	<0.05	<0.05	<0.05	<0.05	<0.05
9	black-browed albatross liver	BBA	2006	South Georgia	11.15	-22.8533	<0.05	<0.05	<0.022	<0.05	<0.05	<0.02	<0.024	<0.024	0.707904	<0.024	<0.024	0.0343643	<0.024	<0.024	0.0945017	0.0618557	<0.046	<0.024	<0.048	<0.05	<0.024	<0.008	<0.048	<0.048	<0.024	<0.025	0.0274914	<0.046	<0.048	<0.024	0.025	<0.05	<0.048	<0.05	<0.05	<0.05	<0.05	<0.05	<0.05
10	black-browed albatross liver	BBA	2006	South Georgia	10.65	-21.6038	<0.05	<0.05	<0.022	<0.05	<0.05	<0.02	<0.024	<0.024	0.183752	<0.024	<0.024	<0.024	<0.024	<0.024	0.0599613	<0.024	<0.046	<0.024	<0.048	<0.05	<0.024	<0.008	<0.048	<0.048	<0.024	<0.025	<0.01	<0.046	<0.048	<0.024	0.025	<0.05	<0.048	<0.05	<0.05	<0.05	<0.05	<0.05	<0.05
11	black-browed albatross liver	BBA	2006	South Georgia	10.55	-22.3425	<0.05	<0.05	<0.022	<0.05	<0.05	<0.02	<0.024	0.012	0.140264	<0.024	<0.024	0.0280528	<0.024	<0.024	0.012	<0.024	<0.046	<0.024	<0.048	<0.05	<0.024	<0.008	<0.048	<0.048	<0.024	<0.025	0.005	<0.046	<0.048	<0.024	<0.05	<0.05	<0.048	<0.05	<0.05	<0.05	<0.05	<0.05	<0.05
12	black-browed albatross liver	BBA	2006	South Georgia	11.12	-22.0064	<0.05	<0.05	0.011	<0.05	<0.05	<0.02	<0.024	<0.024	0.266667	<0.024	<0.024	<0.024	<0.024	<0.024	0.0342342	<0.024	<0.046	<0.024	<0.048	<0.05	<0.024	<0.008	<0.048	<0.048	<0.024	<0.025	<0.01	<0.046	<0.048	<0.024	<0.05	<0.05	<0.048	<0.05	<0.05	<0.05	<0.05	<0.05	<0.05
13	black-browed albatross liver	BBA	2010	Falklands	16.27	-16.8661	<0.05	<0.05	0.011	<0.05	<0.05	0.01	0.012	0.012	0.521814	<0.024	<0.024	<0.024	<0.024	<0.024	0.0530368	<0.024	<0.046	<0.024	<0.048	<0.05	<0.024	<0.008	<0.048	<0.048	<0.024	<0.025	0.0222412	<0.046	<0.048	<0.024	<0.05	<0.05	<0.048	<0.05	<0.05	<0.05	<0.05	<0.05	<0.05
14	black-browed albatross liver	BBA	2010	Falklands	16.61	-18.2254	<0.05	<0.05	<0.022	<0.05	<0.05	<0.02	<0.024	0.012	0.563547	<0.024	<0.024	0.053202	<0.024	<0.024	0.0788177	<0.024	<0.046	<0.024	<0.048	<0.05	<0.024	<0.008	<0.048	<0.048	<0.024	<0.025	0.0551724	<0.046	<0.048	<0.024	0.025	<0.05	<0.048	<0.05	<0.05	<0.05	<0.05	<0.05	<0.05
15	black-browed albatross liver	BBA	2010	Falklands	16.22	-17.5436	<0.05	<0.05	<0.022	<0.05	<0.05	<0.02	<0.024	0.012	0.678194	0.012	0.012	0.0422671	<0.024	0.0307397	0.049952	<0.024	<0.046	<0.024	<0.048	0.025	<0.024	<0.008	<0.048	<0.048	<0.024	<0.025	0.005	<0.046	<0.048	<0.024	<0.05	<0.05	<0.048	<0.05	<0.05	<0.05	<0.05	<0.05	<0.05
16	black-browed albatross liver	BBA	2009	Falklands	13.57	-19.9264	<0.05	<0.05	<0.022	<0.05	<0.05	0.01	<0.024	0.0338028	0.768075	<0.024	0.012	<0.024	<0.024	<0.024	0.086385	<0.024	<0.046	<0.024	<0.048	<0.05	<0.024	<0.008	<0.048	<0.048	<0.024	<0.025	0.005	<0.046	<0.048	<0.024	<0.05	<0.05	<0.048	<0.05	<0.05	<0.05	<0.05	<0.05	<0.05
17	black-browed albatross liver	BBA	2010	Falklands	17.25	-18.4153	<0.05	<0.05	<0.022	<0.05	<0.05	<0.02	0.012	<0.024	0.746919	<0.024	<0.025	<0.024	<0.024	<0.024	0.0454976	<0.024	<0.046	<0.024	<0.048	<0.05	<0.024	<0.008	<0.048	<0.048	<0.024	<0.025	0.0758294	<0.046	<0.048	<0.024	<0.05	<0.05	<0.048	<0.05	<0.05	<0.05	<0.05	<0.05	<0.05
18	black-browed albatross liver	BBA	2010	Falklands	16.63	-18.2822	<0.05	<0.05	0.011	0.025	<0.05	0.01	<0.024	0.0429907	1.10654	<0.024	0.0429907	0.170093	<0.024	0.0448598	0.123364	<0.024	<0.046	<0.024	<0.048	<0.05	<0.024	<0.008	<0.048	<0.048	<0.024	<0.025	0.11028	<0.046	<0.048	<0.024	<0.05	<0.05	<0.048	<0.05	<0.05	<0.05	<0.05	<0.05	<0.05
19	black-browed albatross liver	BBA	2010	Falklands	14.96	-19.4198	<0.05	0.025	0.011	<0.05	0.025	<0.02	0.012	0.012	0.162855	<0.024	<0.025	<0.024	<0.024	0.012	0.012	<0.024	<0.046	<0.024	<0.048	<0.05	<0.024	<0.008	<0.048	<0.048	<0.024	<0.025	0.0128088	<0.046	<0.048	<0.024	<0.05	<0.05	<0.048	<0.05	<0.05	<0.05	<0.05	<0.05	<0.05
20	black-browed albatross liver	BBA	2010	Falklands	16.3	-18.1754	<0.05	0.025	<0.022	0.025	<0.05	0.01	<0.024	0.0274678	0.722747	<0.024	0.012	0.0463519	<0.024	0.0240343	0.108155	<0.024	<0.046	<0.024	<0.048	<0.05	<0.024	<0.008	<0.048	<0.048	<0.024	<0.025	0.0497854	<0.046	0.024	<0.024	<0.05	<0.05	<0.048	<0.05	<0.05	<0.05	<0.05	<0.05	<0.05
21	common diving petrel liver	CDP	2006	South Georgia	9.10734	-22.4555	<0.05	<0.05	<0.022	0.025	<0.05	<0.02	0.0424242	<0.024	0.123232	<0.024	<0.024	<0.024	<0.024	<0.024	0.0363636	<0.024	<0.046	<0.024	<0.048	<0.05	<0.024	<0.008	<0.048	<0.048	<0.024	<0.025	<0.01	<0.046	<0.048	<0.024	0.025	<0.05	<0.048	<0.05	<0.05	<0.05	<0.05	<0.05	<0.05
22	common diving petrel liver	CDP	2006	South Georgia	9.26402	-22.7821	<0.05	<0.05	<0.022	<0.05	<0.05	<0.02	0.0446571	<0.024	0.207337	<0.024	<0.024	<0.024	<0.024	<0.024	0.0414673	<0.024	<0.046	<0.024	<0.048	<0.05	<0.024	<0.008	<0.048	<0.048	<0.024	<0.025	<0.01	<0.046	<0.048	<0.024	<0.05	<0.05	<0.048	<0.05	<0.05	<0.05	<0.05	<0.05	<0.05
23	common diving petrel liver	CDP	2006	South Georgia	9.16553	-22.7916	<0.05	<0.05	<0.022	<0.05	<0.05	<0.02	<0.024	<0.024	0.190751	<0.024	<0.024	<0.024	<0.024	<0.024	0.0346821	<0.024	<0.046	<0.024	<0.048	<0.05	<0.024	<0.008	<0.048	<0.048	<0.024	<0.025	<0.01	<0.046	<0.048	<0.024	<0.05	<0.05	<0.048	<0.05	<0.05	<0.05	<0.05	<0.05	<0.05
24	common diving petrel liver	CDP	2006	South Georgia	9.3748	-21.3005	<0.05	<0.05	<0.022	<0.05	<0.05	<0.02	<0.024	<0.024	0.263305	<0.024	<0.024	<0.024	<0.024	<0.024	0.0420168	<0.024	<0.046	<0.024	<0.048	<0.05	<0.024	<0.008	<0.048	<0.048	<0.024	<0.025	<0.01	<0.046	<0.048	<0.024	<0.05	<0.05	<0.048	<0.05	<0.05	<0.05	<0.05	<0.05	<0.05
25	common diving petrel liver	CDP	2006	South Georgia	8.79408	-22.3118	<0.05	<0.05	<0.022	<0.05	<0.05	<0.02	<0.024	<0.024	0.111228	<0.024	<0.024	<0.024	<0.024	<0.024	0.0356768	<0.024	<0.046	<0.024	<0.048	<0.05	<0.024	<0.008	<0.048	<0.048	<0.024	<0.025	<0.01	<0.046	<0.048	<0.024	<0.05	<0.05	<0.048	<0.05	<0.05	<0.05	<0.05	<0.05	<0.05
26	common diving petrel liver	CDP	2006	South Georgia	8.85772	-22.3969	<0.05	<0.05	<0.022	<0.05	<0.05	<0.02	<0.024	<0.024	0.126459	<0.024	<0.024	<0.024	<0.024	<0.024	0.0389105	<0.024	<0.046	<0.024	<0.048	<0.05	<0.024	<0.008	<0.048	<0.048	<0.024	<0.025	<0.01	<0.046	<0.048	<0.024	0.025	<0.05	<0.048	<0.05	<0.05	<0.05	<0.05	<0.05	<0.05
27	common diving petrel liver	CDP	2006	South Georgia	8.83463	-23.3784	<0.05	<0.05	<0.022	<0.05	<0.05	<0.02	<0.024	<0.024	0.1726	<0.024	<0.024	<0.024	<0.024	<0.024	0.0453074	<0.024	<0.046	<0.024	<0.048	<0.05	<0.024	<0.008	<0.048	<0.048	<0.024	<0.025	<0.01	<0.046	<0.048	<0.024	<0.05	<0.05	<0.048	<0.05	<0.05	<0.05	<0.05	<0.05	<0.05
28	common diving petrel liver	CDP	2014	South Georgia	8.18827	-23.6188	<0.05	<0.05	<0.022	<0.05	0.025	<0.02	<0.024	<0.024	0.257752	<0.024	<0.024	<0.024	<0.024	<0.024	0.0872093	<0.024	<0.046	<0.024	<0.048	<0.05	<0.024	<0.008	<0.048	<0.048	<0.024	<0.025	0.0562016	<0.046	<0.048	<0.024	0.025	0.025	<0.048	<0.05	<0.05	<0.05	<0.05	<0.05	<0.05
29	common diving petrel liver	CDP	2014	South Georgia	8.78273	-23.6819	<0.05	0.025	<0.022	<0.05	<0.05	<0.02	<0.024	<0.024	0.107509	<0.024	<0.024	<0.024	<0.024	<0.024	0.0426621	<0.024	<0.046	<0.024	<0.048	<0.05	<0.024	<0.008	<0.048	<0.048	<0.024	<0.025	0.0477816	<0.046	<0.048	<0.024	0.025	<0.05	<0.048	<0.05	<0.05	<0.05	<0.05	<0.05	<0.05
30	common diving petrel liver	CDP	2014	South Georgia	8.92119	-23.708	<0.05	<0.05	<0.022	<0.05	<0.05	<0.02	<0.024	<0.024	0.0429688	<0.024	<0.024	<0.024	<0.024	<0.024	0.012	<0.024	<0.046	<0.024	<0.048	<0.05	<0.024	<0.008	<0.048	<0.048	<0.024	<0.025	0.0234375	<0.046	<0.048	<0.024	<0.05	<0.05	<0.048	<0.05	<0.05	<0.05	<0.05	<0.05	<0.05
31	common diving petrel liver	CDP	2014	South Georgia	7.20339	-24.784	<0.05	<0.05	0.011	<0.05	<0.05	<0.02	<0.024	<0.024	0.0621866	<0.024	<0.024	<0.024	<0.024	<0.024	0.012	<0.024	<0.046	<0.024	<0.048	<0.05	<0.024	<0.008	<0.048	<0.048	<0.024	<0.025	0.0401204	<0.046	<0.048	<0.024	<0.05	<0.05	<0.048	<0.05	<0.05	<0.05	<0.05	<0.05	<0.05
32	common diving petrel liver	CDP	2014	South Georgia	7.07538	-25.068	<0.05	<0.05	0.141885	<0.05	<0.05	<0.02	<0.024	<0.024	0.0971817	<0.024	<0.024	<0.024	<0.024	<0.024	0.0252673	<0.024	<0.046	<0.024	<0.048	<0.05	<0.024	<0.008	<0.048	<0.048	<0.024	<0.025	0.0485909	<0.046	<0.048	<0.024	<0.05	<0.05	<0.048	<0.05	<0.05	<0.05	<0.05	<0.05	<0.05
33	common diving petrel liver	CDP	2014	South Georgia	8.28215	-23.5323	<0.05	<0.05	<0.022	<0.05	<0.05	<0.02	<0.024	<0.024	0.182903	<0.024	<0.024	<0.024	<0.024	<0.024	0.0318091	<0.024	<0.046	<0.024	<0.048	<0.05	<0.024	<0.008	<0.048	<0.048	<0.024	<0.025	0.0715706	<0.046	<0.048	<0.024	<0.05	<0.05	<0.048	<0.05	<0.05	<0.05	<0.05	<0.05	<0.05
34	white-chinned petrel liver	WCP	2004	South Georgia	11.6601	-20.7621	<0.05	<0.05	<0.022	<0.05	<0.05	<0.02	<0.024	<0.024	0.245614	<0.024	<0.024	<0.024	<0.024	<0.024	0.085213	<0.024	<0.046	<0.024	<0.048	<0.05	<0.024	<0.008	<0.048	<0.048	<0.024	<0.025	<0.01	<0.046	<0.048	<0.024	0.025	<0.05	<0.048	<0.05	<0.05	<0.05	<0.05	<0.05	<0.05
35	white-chinned petrel liver	WCP	2004	South Georgia	13.1758	-19.0924	<0.05	<0.05	<0.022	<0.05	<0.05	<0.02	<0.024	<0.024	1.83562	<0.024	<0.024	<0.024	<0.024	<0.024	0.193888	<0.024	<0.046	<0.024	<0.048	<0.05	<0.024	<0.008	<0.048	<0.048	<0.024	<0.025	0.0948367	<0.046	<0.048	<0.024	0.025	<0.05	<0.048	<0.05	<0.05	<0.05	<0.05	<0.05	<0.05
36	white-chinned petrel liver	WCP	2004	South Georgia	14.152	-18.0929	<0.05	<0.05	<0.022	<0.05	<0.05	<0.02	<0.024	<0.024	0.435979	<0.024	<0.024	<0.024	<0.024	<0.024	0.0571429	<0.024	<0.046	<0.024	<0.048	<0.05	<0.024	<0.008	<0.048	<0.048	<0.024	<0.025	0.0275132	<0.046	<0.048	<0.024	<0.05	<0.05	<0.048	<0.05	<0.05	<0.05	<0.05	<0.05	<0.05
37	white-chinned petrel liver	WCP	2004	South Georgia	11.5619	-20.536	<0.05	<0.05	<0.022	<0.05	<0.05	<0.02	<0.024	<0.024	0.469512	<0.024	<0.024	<0.024	<0.024	<0.024	0.0894309	<0.024	<0.046	<0.024	<0.048	<0.05	<0.024	<0.008	<0.048	<0.048	<0.024	<0.025	0.0589431	<0.046	<0.048	<0.024	<0.05	<0.05	<0.048	<0.05	<0.05	<0.05	<0.05	<0.05	<0.05
38	white-chinned petrel liver	WCP	2004	South Georgia	13.2725	-19.9339	<0.05	<0.05	<0.022	<0.05	<0.05	<0.02	<0.024	<0.024	1.15648	<0.024	<0.024	<0.024	<0.024	<0.024	0.151295	0.0911917	<0.046	<0.024	<0.048	<0.05	<0.024	<0.008	<0.048	<0.048	<0.024	<0.025	0.0373057	<0.046	<0.048	<0.024	<0.05	<0.05	<0.048	<0.05	<0.05	<0.05	<0.05	<0.05	<0.05
39	white-chinned petrel liver	WCP	2004	South Georgia			<0.05	<0.05	<0.022	<0.05	<0.05	0.01	<0.024	0.012	0.207028	<0.024	<0.024	<0.024	<0.024	<0.024	0.012	<0.024	<0.046	<0.024	<0.048	<0.05	<0.024	<0.008	<0.048	<0.048	<0.024	<0.025	0.0626781	<0.046	<0.048	<0.024	0.025	<0.05	<0.048	<0.05	<0.05	<0.05	<0.05	<0.05	<0.05
40	white-chinned petrel liver	WCP	2004	South Georgia	11.7749	-22.4806	<0.05	<0.05	<0.022	<0.05	<0.05	<0.02	<0.024	<0.024	0.267391	<0.024	<0.024	<0.024	<0.024	<0.024	0.012	<0.024	<0.046	<0.024	<0.048	<0.05	<0.024	<0.008	<0.048	<0.048	<0.024	<0.025	0.0217391	<0.046	<0.048	<0.024	0.025	<0.05	<0.048	<0.05	<0.05	<0.05	<0.05	<0.05	<0.05
41	white-chinned petrel liver	WCP	2006	South Georgia	12.9875	-20.4205	<0.05	<0.05	<0.022	<0.05	<0.05	<0.02	0.012	0.012	1.90371	<0.024	<0.024	<0.024	0.012	<0.024	0.0581745	<0.024	<0.046	<0.024	<0.048	<0.05	<0.024	<0.008	<0.048	<0.048	<0.024	<0.025	0.104313	<0.046	<0.048	<0.024	0.025	<0.05	<0.048	<0.05	<0.05	<0.05	<0.05	<0.05	<0.05
42	white-chinned petrel liver	WCP	2006	South Georgia	12.7763	-20.1974	<0.05	<0.05	<0.022	0.025	<0.05	<0.02	0.012	<0.024	2.57624	<0.024	<0.024	<0.024	0.012	<0.024	0.0567823	0.012	<0.046	<0.024	<0.048	<0.05	0.012	<0.008	<0.048	<0.048	<0.024	<0.025	0.119874	<0.046	<0.048	<0.024	0.025	<0.05	<0.048	<0.05	<0.05	<0.05	<0.05	<0.05	<0.05
43	white-chinned petrel liver	WCP	2006	South Georgia	11.0424	-21.8155	<0.05	<0.05	<0.022	0.025	<0.05	<0.02	<0.024	<0.024	0.711683	<0.024	<0.024	<0.024	<0.024	<0.024	0.0578778	<0.024	<0.046	<0.024	<0.048	<0.05	<0.024	<0.008	<0.048	<0.048	<0.024	<0.025	0.0814577	<0.046	<0.048	<0.024	<0.05	<0.05	<0.048	<0.05	<0.05	<0.05	<0.05	<0.05	<0.05
44	white-chinned petrel liver	WCP	2006	South Georgia	13.2007	-20.6046	<0.05	<0.05	0.011	<0.05	<0.05	<0.02	<0.024	<0.024	0.444444	<0.024	<0.024	<0.024	<0.024	<0.024	0.0386473	<0.024	<0.046	<0.024	<0.048	<0.05	<0.024	<0.008	<0.048	<0.048	<0.024	<0.025	0.021256	<0.046	<0.048	<0.024	<0.05	<0.05	<0.048	<0.05	<0.05	<0.05	<0.05	<0.05	<0.05
45	white-chinned petrel liver	WCP	2006	South Georgia	15.4172	-17.9099	<0.05	<0.05	<0.022	<0.05	<0.05	<0.02	<0.024	0.012	0.963351	<0.024	<0.024	<0.024	<0.024	<0.024	0.0293194	<0.024	<0.046	<0.024	<0.048	<0.05	<0.024	<0.008	<0.048	<0.048	0.012	<0.025	0.0628272	<0.046	<0.048	<0.024	<0.05	<0.05	<0.048	<0.05	<0.05	<0.05	<0.05	<0.05	<0.05
46	white-chinned petrel liver	WCP	2006	South Georgia	12.0301	-20.4866	<0.05	<0.05	<0.022	<0.05	<0.05	0.01	<0.024	<0.024	1.29741	<0.024	<0.024	<0.024	<0.024	<0.024	0.0878244	0.0259481	<0.046	<0.024	<0.048	<0.05	<0.024	<0.008	<0.048	<0.048	0.012	<0.025	0.0359281	<0.046	<0.048	<0.024	<0.05	<0.05	<0.048	<0.05	<0.05	<0.05	<0.05	<0.05	<0.05
47	white-chinned petrel liver	WCP	2006	South Georgia	12.9294	-20.5236	<0.05	<0.05	0.011	0.025	<0.05	<0.02	<0.024	<0.024	0.467153	<0.024	<0.024	<0.024	<0.024	<0.024	0.012	<0.024	<0.046	<0.024	<0.048	<0.05	<0.024	<0.008	<0.048	<0.048	<0.024	<0.025	0.0542231	<0.046	<0.048	<0.024	<0.05	<0.05	<0.048	<0.05	<0.05	<0.05	<0.05	<0.05	<0.05
48	white-chinned petrel liver	WCP	2006	South Georgia	10.9946	-21.6635	<0.05	<0.05	<0.022	<0.05	<0.05	<0.02	<0.024	<0.024	0.888218	<0.024	<0.024	<0.024	<0.024	<0.024	0.0483384	<0.024	<0.046	<0.024	<0.048	<0.05	<0.024	<0.008	<0.048	<0.048	<0.024	<0.025	<0.01	<0.046	<0.048	<0.024	<0.05	<0.05	<0.048	<0.05	<0.05	<0.05	<0.05	<0.05	<0.05
49	white-chinned petrel liver	WCP	2006	South Georgia	12.1007	-21.1264	<0.05	<0.05	<0.022	<0.05	<0.05	<0.02	<0.024	<0.024	0.401656	<0.024	0.012	<0.024	<0.024	<0.024	0.0455487	<0.024	<0.046	<0.024	<0.048	<0.05	<0.024	<0.008	<0.048	<0.048	<0.024	<0.025	0.0538302	<0.046	<0.048	<0.024	0.025	<0.05	<0.048	<0.05	<0.05	<0.05	<0.05	<0.05	<0.05
50	white-chinned petrel liver	WCP	2014	South Georgia	12.0019	-22.1797	<0.05	<0.05	<0.022	<0.05	<0.05	0.01	<0.024	<0.024	2.0056	<0.024	<0.024	0.134454	<0.024	0.0261438	0.239029	<0.024	<0.046	<0.024	<0.048	<0.05	<0.024	<0.008	<0.048	<0.048	<0.024	<0.025	0.580766	<0.046	<0.048	<0.024	<0.05	<0.05	<0.048	<0.05	<0.05	<0.05	<0.05	<0.05	<0.05
51	white-chinned petrel liver	WCP	2014	South Georgia	12.04	-22.8333	<0.05	<0.05	<0.022	<0.05	<0.05	0.0213178	<0.024	0.0581395	5.25194	<0.024	0.0949612	0.217054	<0.024	<0.024	0.377907	<0.024	<0.046	<0.024	<0.048	<0.05	<0.024	<0.008	<0.048	<0.048	0.012	<0.025	1.46705	<0.046	<0.048	<0.024	<0.05	<0.05	<0.048	<0.05	<0.05	<0.05	<0.05	<0.05	<0.05
52	white-chinned petrel liver	WCP	2014	South Georgia	11.8706	-23.6512	<0.05	<0.05	0.011	<0.05	<0.05	<0.02	<0.024	<0.024	0.526225	<0.024	<0.024	0.0412726	<0.024	<0.024	0.230439	<0.024	<0.046	<0.024	<0.048	<0.05	<0.024	<0.008	<0.048	<0.048	<0.024	<0.025	0.022356	<0.046	<0.048	<0.024	<0.05	<0.05	<0.048	<0.05	<0.05	<0.05	<0.05	<0.05	<0.05

## Sheet: Frequency of detection
Frequency of detection for each compound (%)
Samples	PFBuA	PFPeA	PFBuS	PFHxA	PFHpA	PFHxSlinear	PFOA	PFNA	PFOSlinear	FOSA	PFDcA	PFUnA	PFDcS	PFDoDA	PFTrDA	PFTeDA	4:2FTS	PFBSA	PFPeS	HPFO-DA	ADONA	PFHxS branched	PFECHS	6:2FTS	PFHpS	PFHxSA	PFOS branched	9Cl-PF3ONS	8:2FTS	PFNS	NMeFOSAA total	NEtFOSAA total	11Cl-PF3OUdS	FPrPA 3:3	FPePA 5:3	FHpPA 7:3	6:6PFPi	6:8PFPi	8:8PFPi
BBA SG 2004	0	75	12.5	0	0	25	12.5	0	100	0	25	0	0	0	100	0	0	0	0	0	0	0	12.5	0	12.5	0	62.5	0	0	0	12.5	0	0	0	0	0	0	0	0
BBA SG 2006	0	0	25	0	0	0	0	25	100	0	0	50	0	0	100	25	0	0	0	0	0	0	0	0	0	0	50	0	0	0	50	0	0	0	0	0	0	0	0
BBA Falklands 2009/10	0	25	37.5	25	12.5	50	37.5	87.5	100	12.5	50	50	0	50	100	0	0	0	0	12.5	0	0	0	0	0	0	100	0	12.5	0	12.5	0	0	0	0	0	0	0	0
BBA total	0	40	25	10	5	30	20	40	100	5	30	30	0	20	100	5	0	0	0	5	0	0	5	0	5	0	75	0	5	0	20	0	0	0	0	0	0	0	0
CDP 2006	0	0	0	14.2857	0	0	28.5714	0	100	0	0	0	0	0	100	0	0	0	0	0	0	0	0	0	0	0	0	0	0	0	28.5714	0	0	0	0	0	0	0	0
CDP 2014	0	16.6667	33.3333	0	16.6667	0	0	0	100	0	0	0	0	0	100	0	0	0	0	0	0	0	0	0	0	0	100	0	0	0	33.3333	16.6667	0	0	0	0	0	0	0
CDP total	0	7.69231	15.3846	7.69231	7.69231	0	15.3846	0	100	0	0	0	0	0	100	0	0	0	0	0	0	0	0	0	0	0	46.1538	0	0	0	30.7692	7.69231	0	0	0	0	0	0	0
WCP SG 2004	0	0	0	0	0	14.2857	0	14.2857	100	0	0	0	0	0	100	14.2857	0	0	0	0	0	0	0	0	0	0	85.7143	0	0	0	57.1429	0	0	0	0	0	0	0	0
WCP SG 2006	0	0	22.2222	33.3333	0	11.1111	22.2222	22.2222	100	0	11.1111	0	22.2222	0	100	22.2222	0	0	0	0	11.1111	0	0	0	22.2222	0	88.8889	0	0	0	33.3333	0	0	0	0	0	0	0	0
WCP SG 2014	0	0	33.3333	0	0	66.6667	0	33.3333	100	0	33.3333	100	0	33.3333	100	0	0	0	0	0	0	0	0	0	33.3333	0	100	0	0	0	0	0	0	0	0	0	0	0	0
WCP total	0	0	15.7895	15.7895	0	21.0526	10.5263	21.0526	100	0	10.5263	15.7895	10.5263	5.26316	100	15.7895	0	0	0	0	5.26316	0	0	0	15.7895	0	89.4737	0	0	0	36.8421	0	0	0	0	0	0	0	0
Overall in study	0	17.3077	19.2308	11.5385	3.84615	19.2308	15.3846	23.0769	100	1.92308	15.3846	17.3077	3.84615	9.61538	100	7.69231	0	0	0	1.92308	1.92308	0	1.92308	0	7.69231	0	73.0769	0	1.92308	0	28.8462	1.92308	0	0	0	0	0	0	0

## Sheet: Recoveries this study
		Internal	Injection	Internal	Internal	Internal	Internal	Internal	Internal	Internal	Internal	Injection	Internal	Internal	Injection	Internal	Internal	Injection	Internal	Internal	Internal	Internal	Internal	Internal	Internal
		13C4PFBuA	13C3PFBuA	13C5PFPeA	13C3PFBuS	13C2 4:2FTS	13C5PFHxA	13C3 HPFO-DA	13C4PFHpA	13C3PFHxS	13C2 6:2FTS	13C2PFOA	13C8PFOA	13C9PFNA	13C4PFOS	13C8PFOS	13C2 8:2FTS	13C2PFDcA	13C6PFDcA	d3NMeFOSAA	d5NEtFOSAA	13C8PFOSA	13C7PFUnA	13C2PFDoDA	13C2PFTeDA
Blanks, ref mats, samples		% Recovery	% Recovery	% Recovery	% Recovery	% Recovery	% Recovery	% Recovery	% Recovery	% Recovery	% Recovery	% Recovery	% Recovery	% Recovery	% Recovery	% Recovery	% Recovery	% Recovery	% Recovery	% Recovery	% Recovery	% Recovery	% Recovery	% Recovery	% Recovery
Avg		65	100	73	72	122	65	26	67	71	109	100	68	70	100	69	103	100	68	75	87	80	78	74	80
SD		15	0	17	16	59	13	15	15	16	44	0	15	16	0	15	36	0	15	14	21	12	20	20	27
RSD		23	0	23	22	48	20	58	22	22	40	0	22	24	0	22	35	0	22	18	24	15	26	27	34
Samples only
Avg		70	100	78	76	129	69	28	71	76	117	100	72	74	100	73	111	100	73	74	87	80	84	80	88
St.dev		9	0	9	8	49	8	13	9	8	36	0	8	10	0	8	26	0	8	14	22	12	13	12	21
RSD		13	0	12	11	38	11	45	13	11	30	0	11	14	0	11	23	0	12	19	25	15	16	15	24
Ref mats only
22B182 NIST 2		68	100	74	73	264	66	33	70	73	168	100	75	78	100	69	152	100	77	84	77	76	74	69	70
22B61 NIST RRR		80	100	98	94	275	82	18	89	93	201	100	92	92	100	87	158	100	90	99	94	100	98	84	83
22B60 NIST QQQ		73		88	84	166	71	25	80	84	139		80	77		78	125		83	91	95	88	92	89	86
n=3
Mean		73	100	86	83	229	73	25	80	83	167	100	82	82	100	78	144	100	83	91	88	87	87	80	79
SD		6	0	12	11	60	8	8	9	10	31	0	9	9	0	9	18	0	6	8	10	12	12	11	9
RSD %		8	0	14	13	26	11	31	12	12	19	0	11	11	0	11	12	0	7	9	11	14	14	13	11
2022 Antarctic birds RM1 3		64	100	73	69	151	65	48	68	65	118	100	62	71	100	64	101	100	64	78	94	64	76	71	80
Antarct birds L RM1 1		59	100	68	69	174	61	43	69	64	145	100	63	66	100	63	109	100	70	66	93	62	80	79	70
Antarct birds L RM1 2		62	100	71	68	144	59	32	63	67	115	100	64	63	100	65	105	100	62	63	99	67	76	67	71
22B58 RM1 3		75		82	78	132	69	29	78	77	132		76	82		78	114		79	90	142	71	84	81	82
22B60 RM1 5		69		77	75	124	70	43	78	78	120		75	80		78	145		74	101	115	81	84	72	80
n = 5
Mean		66	100	74	72	144	65	38	71	70	125	100	68	72	100	69	114	100	70	78	107	69	80	74	76
SD		6	0	5	4	19	5	8	7	6	12	0	7	8	0	8	18	0	7	16	21	7	4	6	6
RSD %		10	0	7	6	13	7	21	9	9	10	0	10	12	0	11	15	0	11	21	19	11	5	8	7

## Sheet: Recoveries validation
	PFBuA	PFPeA	PFBuS	PFHxA	PFHpA	PFHxS linear	PFOA	PFNA	PFOS linear	PFOSA	PFDcA	PFUnA	PFDcS	PFDoDA	PFTrDA	PFTeDA	4:2FTS	PFBSA	PFPeS	HPFO-DA	ADONA	PFHxS branched	PFECHS	6:2FTS	PFHpS	PFHxSA	PFOS branched	9Cl-PF3ONS	8:2FTS	PFNS	NMeFOSAA total	NEtFOSAA total	11Cl-PF3OUdS	Total PFOS	FPrPA 3:3	FPePA 5:3	FHpPA 7:3	6:6PFPi	6:8PFPi	8:8PFPi	PFEESA	EEA-NH4	Cl-PFOS	FDEA 10:2	10:2 FTSA
Average low	108	113	85	92	100	96	97	98	95	89	96	89	96	85	109	89	87	84	92	92	93	94	96	110	103	86	99	91	114	97	95	98	98	96	78	84	106	89	75	0	93	0	96	51	45
SD low	10	10	4	6	10	3	10	8	9	9	7	8	7	11	11	17	5	5	5	10	6	8	3	6	7	7	8	5	17	5	8	11	5	9	10	11	23	9	17	0	4	0	7	18	27
RSD low	9	9	4	6	10	3	10	8	10	10	7	9	7	13	10	20	6	6	5	11	6	8	3	5	7	8	9	5	15	6	9	11	5	9	13	13	22	11	22	0	4	0	7	35	60
Average high	87	110	85	93	94	94	96	93	94	94	93	95	98	94	101	97	92	85	93	95	101	100	94	102	98	86	98	94	101	96	95	93	94	94	93	95	96	94	93	55	91	0	97	73	144
SD high	2	2	2	2	4	2	3	1	3	4	3	5	4	3	6	5	1	3	2	2	3	4	3	7	3	2	4	4	17	4	4	6	4	3	0	2	3	6	3	6	2	0	3	8	26
RSD high	3	2	2	2	4	2	3	2	3	4	3	5	5	4	6	6	1	3	2	3	3	4	4	7	3	2	4	4	17	4	4	6	4	3	0	2	3	6	4	10	2	0	3	11	18
